# Supplementary material for: A Study on the Effects of Calcium Lactate on the Gelling Properties of Large Yellow Croaker (Pseudosciaena crocea) Surimi by Low-Field Nuclear Magnetic Resonance and Raman Spectroscopy
Source: Foods. 2022 Oct 13;11(20):3197. doi: 10.3390/foods11203197 (PMC9602013; doi:10.3390/foods11203197)
Supplement: Supplementary file 1 [file foods-11-03197-s001.zip]

Archive with 1 entries (1 files):
- foods-1924936-supplementary1.pdf
